# Supplementary material for: Flame-Retardant and Smoke-Suppressant Flexible Polyurethane Foams Based on Phosphorus-Containing Polyester Diols and Expandable Graphite
Source: Polymers (Basel). 2023 Mar 3;15(5):1284. doi: 10.3390/polym15051284 (PMC10006967; doi:10.3390/polym15051284)
Supplement: Supplementary file 1 [file polymers-15-01284-s001.zip]

Archive with 1 entries (1 files):
- polymers-2166492-supplementary.pdf
